# Supplementary material for: CD8+CD28+PD1− T Cells as a Prognostic Biomarker in Endometrial Cancer
Source: Curr Oncol. 2025 Feb 21;32(3):121. doi: 10.3390/curroncol32030121 (PMC11940843; doi:10.3390/curroncol32030121)
Supplement: Supplementary file 1 [file curroncol-32-00121-s001.zip]

Archive with 1 entries (1 files):
- curroncol-3456481-supplementary.pdf
